# Supplementary material for: Modulating the Thermoresponse of Polymer-Protein Conjugates with Hydrogels for Controlled Release
Source: Polymers (Basel). 2021 Aug 18;13(16):2772. doi: 10.3390/polym13162772 (PMC8399950; doi:10.3390/polym13162772)
Supplement: Supplementary file 1 [file polymers-13-02772-s001.zip]

Archive with 1 entries (1 files):
- polymers-1313081-supplementary.pdf
